# Supplementary material for: Effectiveness of community-based interventions for prevention and control of hypertension in sub-Saharan Africa: A systematic review
Source: PLOS Glob Public Health. 2024 Jul 16;4(7):e0003459. doi: 10.1371/journal.pgph.0003459 (PMC11251591; doi:10.1371/journal.pgph.0003459)
Supplement: S1 Data — (XLSX) [file pgph.0003459.s005.xlsx]

## Sheet: Sheet1
			Extraction
						Sample size			Main Finding discription	Outcome
Author	Country	Study design	Intervention Modalities			Intervention	Control	Data collection period		Intervention			Control
				Intesity & Duration	Intervention providers					Event in the grp		Total	Event in the grp		Total
										SBP	DBP		SBP	DBP
Rossouw J. E. , et al.,1993	South Africa	Quasi expermental	exposed to a structured health education programme, while further contact with the control area was avoided. Both intervention communities received a mass media programme in the form of posters, billboards, mailings and items in local newspapers. In the first year of the structured programme, a 4-month general awareness campaign was followed sequentially by programmes aimed at (1) lowering blood …	During the first year of structured intervention the populations were exposed to six different billboards, six posters, eight mailings, frequent news items, health messages on electricity accounts, and one special supplement in a local newspaper. During each of the remaining 2 years, the frequency of billboards, posters and mailings, was about half of the initial rate, but frequent news items and…		13412	6398	1979-1983	significant reductions in blood pressure, smoking, and risk score were obtained in Lll and HII alike. Total cholesterol fell by 10-12%	134.7 ± 0.6 (Male), -4.5 ± 0.6 (Net change) LII-Male, 134.6 ± 0.6 (Female), -8.0 ± 0.7 (LII-Female Net change)	86.4 ± 0.3 (Male), -1.5 ± 0.4 (Net change) LII-Male, 85.3 ± 0.3 (Female), -3.8 ± 0.4 (LII-Female N		135.7 ± 0.6 (Male), -1.8 ± 0.6 (Net change), 137.0 ± 0.6 (Female), -4.9 ± 0.7 (Net change)	85.5 ± 0.4 (Male), +2.2 ± 0.4 (Net change), 86.5 ± 0.3 (Female), -0.7 ± 0.4 (Net change)
				In addition to the above programme, the HII communities were reached through: (1) a series of public meetings addressed by experts on each of the risk factors, (2) close liaison with community organizations, including providing speakers for their educational programmes, (3) establishment of community committees to co-ordinate and encourage health activities, (4) participation in generating and te…	Exercise physiologist and clinical psychologist				after intervention knowledge increased more in females from both intervention areas (and in HII males) than in the C area. The overall more favourable change in risk factors for LII and HII communities as compared to C are summarized by the change in risk scores (Table 3 and Figure 1A). Among the individual risk factors, decreases in TC were particularly large and of the same magnitude (0.26-0.31…	138.6 ± 0.6 (Male), -4.5 ± 0.7 (Net change) HII-Male, 135.8 ± 0.6 (Female), -6.3 ± 0.6 (HII-woman Net change)	86.4 ± 0.4 (Male), -2.3 ± 0.4 (Net change) HII-Male, 84.5 ± 0.3 (Female), -3.4 ± 0.4 (HII-women N
					Mass media				Blood pressures and smoking decreased to a greater extent in intervention areas.
					Health professionals				In the C area DBP in men and tobacco consumption in women actually increased over 4 years.
									community-based intervention works, and that in these particular communities a media-based health education programme was more cost-effective than one which adds a greater degree of interpersonal intervention.
Steyn K et al., 1993	South Africa	Comparative cross sectional design				1077	543	1991(8 years after the previous survey, 12 years after the baseline study)	At 12 years the low intensity intervention town maintained a significantly better risk factor profile than the control town, while the high intensity intervention town now matched the control town. No differences in risk factor profiles were found between the control town and the two new towns.
									Among individual risk factors, there were substantial reductions in TC, blood pressure, and percentage of smokers over 12 years in all three towns. Most changes in cholesterol and blood pressure occurred in the first 4 and the last 8 years respectively, while smoking declined throughout the observation period. Declines in blood pressure over the final 8 years contributed substantially to the lowe…
									The knowledge scores in all three towns improved markedly over 12 years, with the major part of the change occurring during the last 8 years of follow-up. The risk scores and most individual risk factors in all three towns continued to improve after the intervention ended. Over 12 years, the total risk score for men was reduced by 7.7%, 18.7% and 9.6% in the control, LII and HII towns respectivel…
									It is concluded that the CORIS community intervention was successful in the short term. However, the finding allows speculation that over the longer term and in a setting of increasing broad-based awareness of healthy behaviours, it is much less certain that community intervention targeted at a particular community will reduce CHD risk factor levels beyond those that would have occurred because o…
Pastakia et al., 2013	Kenya	Community based interventional study	Home based screening and Community based screening	Community mobilizers were used to sensitize the community to the availability of a 2-day long diabetes and hypertension screening program in the upcoming week to commemorate World Diabetes Day.	Home based counselor (HIV counselors were trained to screen for diabetes and hypertension in the home-based screening with local district hospital based staff conducting the community-based screening.)	236 Home based screening	346 Community based screening	March 2010 and Novemebr 2011	The home-based screening strategy identified 13 participants (6% of the total population screened) with a SBP greater than or equal to 160mmHg, while the community-based strategy identified 35 participants (10% of the total population screened). Participants in the communitybased screening were almost twice as likely to have a positive screening for hypertension compared to the homebased screenin…	194	200		242	292
			a one-day training session on hypertension and diabetes. This training highlighted the epidemiology, pathophysiology, risk factors, diagnosis/measurement and screening methods for hypertension and diabetes. Counselors were also instructed on the overall goals of treatment and prevention options.	The availability of this free screening was advertised through standard modalities of sensitization including discussion at church, via community chiefs meetings (locally referred to as Barazas), andbywordofmouth viacommunity leaders.	Nurses and clinical staff with experience in the management of chronic diseases at the Webuye District Hospital chronic disease clinics were responsible for performing all elements of the screening program.				Both screening strategies identified a large pool of high-risk participants which had similar rates of poor follow-up after screening. When screening for hypertension is assessed in isolation from the other aspects of the healthcare system, the community-based screening strategy seems to attract higher risk participants compared to a more comprehensive home-based screening strategy. One of the ma…
Kotwani et al., 2014	Uganda	prospective substudy on hypertension linkage to care nested within a multidisease community health campaign (CHC)	The linkage to care intervention included education, referral appointment to a health facility and transport voucher. Each participant received an individualised counselling session with an experienced nurse, which included education about the chronic nature of hypertension, possible complications of untreated disease, need for lifestyle modifications and potential necessity for lifelong medicati…			178	36	May 2012	Within 6 months, 178 (83%) of the 214 participants who received the linkage intervention (the study cohort) visited a health facility for hypertension management.Independent predictors of successful linkage included older age, female gender, higher education, manual employment, tobacco use, alcohol consumption, hypertension family history and referral to local vs. regional health centre. Barriers…	Proportion that linked to care (%): Severity of hypertensio; Stage I(118/140=84.3) and Stage II (60/74=81.1); Risk difference(2.7%)
									Feeling well (59%), expensive transportation (59%), transportation difficulty/inconvenience (33%), fear of being reprimanded by the clinic staff for missing a scheduled appointment (26%), family obligations (22%) and responsibilities at work (22%) were the most common barriers for not linking to care (Table 3). Notably, no participant cited stigma as a barrier in open-ended interview questions.
van de Vijver, et al., 2016	Kenya	Prospective intervention study	Awareness campaigns, household visits for screening, and referral and treatment of people with hypertension	1. Raising awareness prior to the door-to-door campaign: Through radio jingles on the local radio station Koch FM and awareness campaigns through visits at churches, mosques, and other public spaces within the slum to create understanding of CVD and increase participation in the program.		1531	1233	2012-2014	We observed a significant reduction in mean SBP when comparing before and after measurements in both intervention and control groups, _x001C_2.75 mmHg (95% CI _x001C_4.33 to _x001C_1.18, p_x001E_0.001) and _x001C_1.67 mmHg (95% CI _x001C_3.17 to _x001C_0.17, p_x001E_0.029), respectively. Among people with hypertension at baseline, SBP was reduced by _x001C_14.82 mmHg (95% CI _x001C_18.04 to _x001…
				2. Improving access to screening: Through door-todoor household visits by community health workers (CHWs) who measured BP and other anthropometric outcomes and provided brief counselling on cardiovascular risk factors to all consenting adults aged 35 years and above. Because earlier research revealed that unhealthy diets and reduced physical exercise, aligned with the epidemiological transition t…					The prevalence of hypertension and mean SBP were similar between the sites at baseline, but the DBP was higher in the control group than in the intervention group (81.4 mm Hg vs. 83.0 mm Hg, p 0.001). The intervention group was older, less educated, and poorer. It was comprised of more females. It had less alcohol and tobacco use but more physical activity compared with the control group.	n=360(20.6%)
				3. Facilitating access to treatment: Through distribution of vouchers for a free visit to the intervention clinic to persons identified with hypertension; health service improvements (nurses and clinical officers were trained, primary care guidelines for hypertension management developed, and equipment supplied); opening of a clinic at a central location in the slum, within walking distance for t…					Comparing the intervention and control group, we found no significant difference in the mean SBP reduction at population level (_x001C_0.32 mmHg, 95% CI _x001C_2.48 to 1.83) (Table 2). Likewise, no significant difference was detected in the DBP reduction between intervention and control (1.09 mmHg, 95% CI _x001C_0.29 to 2.46)	Difference between baseline and endline in intervention group(B=-0.32)	Difference-in-change between control and intervention (B=1.09)		Difference between baseline and endline in control group (-1.67)	Difference between baseline and endline in control group (-1.40)
				4. Promoting long-term retention in care: Through incentives to CHWs to encourage patients to visit the clinic during the first 6 months, medication subsidies, creation ofpatient support groups to build knowledge and understanding through train-the-trainer sessions, and SMS reminders to improve adherence.					Among those with hypertension at baseline in the intervention (n 388) and control (n 266) settings, the reduction of SBP pre versus post was larger: 14.82 mmHg (95% CI 11.61 to 18.04) in the intervention and 14.05 (95% CI 10.38 to 17.71) at the control site. DBP decreased by 7.55 mmHg (95% CI 5.57 to 9.54 mmHg) in the intervention group and 10.67 mmHg (95% CI 8.44 to 12.89 mmHg) in the control gr…
Siedner et al., 2018	South Africa	a population-based cohort study	Home based screening	In 2010, all individuals who participated in the homebased survey were also offered a physical examination to determine weight, height and blood pressure, using the WHO STEPS protocol.Blood pressure was measured using Omron automated blood pressure monitors.		343	856	Home base survey in 2011 and 2012	Approximately one quarter (n=3074, 26.2%) of participants were found to have elevated pressure during the home-based blood pressure screening, of whom 1368 (44.5%) reported having been previously diagnosed or currently on treatment. Of those who had been previously diagnosed or in hypertension care, 1169 (85.5%) were currently on hypertension treatment. Participants who were not previously aware …
									we found strong evidence that women (OR=2.76, 95% CI 1.97 to 3.88, p<0.001) and those of older age (OR=12.89, 95% CI 6.62 to 25.11, p<0.0001, comparing those 45–59 years vs those <30) were more likely to present to hypertension care within 2 years of home-based diagnosis
Flor et al., 2020	South Africa	Quasi- experimental design	Screening and diagnosis	Screening and follow- up: promoted awareness of and screening for DM and HTN in partnership with the extensive CHW network of Nightingale Hospice; conducted screenings and NCD education at community health events, targeted doorto- door campaigns, HIV and Tuberculosis (TB) support groups, retirement homes and shelters, and farms and solar plants; conducted follow- up via phone or in- person as nee…		119			Barriers to healthcare and better health outcomes, including poverty, low levels of health education and limited access to affordable and nutritious food were reported across all sites.
				Technologies for care coordination: supported the creation of a database of DM and HTN patients; enabled tablet- based data collection at community screening events and door- to- door visits;					Positive views of introducing community- based NCD care and outreach services alongside requests for further expanding community services and health education initiatives ‘Outside the facility, we have adherence club where chronic patients are being taught about exercises and adherence in the community. Then we have collection points where patients fetch their medication, the collection point are…
				Workforce development: trained CHWs in DM and HTN screening processes; provided screening equipment to CHWs; provided 4 day trainings on DM and HTN management for clinic- based providers;					Some underlying tensions in patient–provider relationships related to long wait times and lack of trust (from patients' perspective) and reluctance to make necessary changes to diet and exercise (from providers' perspective) ‘It’s not good and it’s also not bad, it’s in between. There are some patients who understanding our working conditions that maybe we have shortage of medication at that part…
				Clinical and non- clinical patient support: clinic nurses ensured confirmatory diagnoses and follow- up with patients who failed to attend appointments, pick up medications, or meet control targets; organised patient support groups for patient empowerment and self- care; set up gardening, via the Department of Agriculture and Forestry, and village savings and loans programmes.					Role for traditional medicine alongside more formal health sector‘If one doesn’t have cash, he can’t get to the hospital. We then use the services of prophets and traditional healers.’—Patient
									Ongoing barriers and constraints to care, including physical accessibility to facilities, medicine stock- outs and staff shortages ‘(Facilities) need to employ more staff and equipment, increase the resources needed and focus on each and every chronic condition….our government is trying but it is not enough.’— Frontline health worker
Madela et al., 2020	South Africa	A cross-sectional approach	using three screening methods: door-to-door visits, community campaigns and workplaces.	1. Trained CCGs visit paƽents in the community or home. Screening/ repeat checks for blood glucose and BP tests will be conducted.	For this demonstration project, 25 people were recruited from the community to be trained as CCGs (EHS CCGs).				Community caregivers played an important role in early detection of raised blood pressure
			The individual-level general screening questionnaire was administered to individuals aged ≥ 15 years. It included items on risk behaviours, demographics, diabetes risk assessment, previous diagnoses of hypertension and diabetes, current medication use and previous diagnoses of communicable conditions and other NCDs. Waist circumference, heights and weights were obtained from consenting individual…	2. Paƽent with normal readings: Plan conƽnuous health educaƽon on potenƽal risk behaviours. Paƽents with abnormal readings: Referred to the local clinic by a CCG. He/she will get a referral leǇer to visit the clinic					More than one in five (21.0%, n = 1448), of those with no previous hypertension diagnosis, were found to have raised blood pressure at screening, representing newly detected cases. Less than a third (28.5%) of patients referred to the facilities for raised blood pressure actually presented themselves for a facility assessment, of which 71.8% had their hypertension diagnosis confirmed and were adv…
				3. In the clinic: A file will be opened for the paƽent. A clinic nurse pracƽƽoner will aǇend to the paƽent. They will use PC101 (a guideline for clinicians) to test, diagnose and provide medicaƽon in correct doses to the paƽent, as well as provide health educaƽon on medicaƽon adherence, future clinic visits and healthy life style
				4. Based on the PC101 guidelines, the health pracƽƽoner decides whether the paƽent is eligible to be referred to the doctor or discharged from the clinic. Paƽent to be put on a follow up register with their contact details
				5. To follow up aŪer the discharge, trained CCGs will provide ongoing health educaƽon and moƽvaƽon for the next treatment. Moreover, paƽent will be introduced to a support group, review blood results if they were taken, and make referral to the next clinic appointment.
Olivier et al., 2021	South Africa	Cross-sectional screening programs	community-based screening						Of 18,027 participants enrolled, 10.2% (1,831) had a screening BP over 140/90 mmHg. Of those without a prior diagnosis, 871 (47.6%) received follow-up measurements. Only 51.2% (451) of those with completed follow-up measurements had a repeat BP>140/90 mmHg at the home visit and were referred to care. To achieve a 90% correct referral rate, a systolic BP threshold of 192 was needed at first screen…
									In a large community-based health fair program in South Africa, we found low positive predictive values of screening measurements of blood pressure and blood glucose to detect HTN and DM, compared to sequential testing on separate days. By instituting repeated BP and glucose measurements, we reduced potential clinical referrals by 48% for HTN
